# Supplementary material for: Genome-Wide Identification of NAC Transcription Factor Family in Juglans mandshurica and Their Expression Analysis during the Fruit Development and Ripening
Source: Int J Mol Sci. 2021 Nov 17;22(22):12414. doi: 10.3390/ijms222212414 (PMC8625062; doi:10.3390/ijms222212414)
Supplement: Supplementary file 1 [file ijms-22-12414-s001.zip]

Archive with 1 entries (1 files):
- ijms-1438165-supplementary.pdf
